# Supplementary material for: Regulatory Role and Cytoprotective Effects of Exogenous Recombinant SELENOM under Ischemia-like Conditions and Glutamate Excitotoxicity in Cortical Cells In Vitro
Source: Biomedicines. 2024 Aug 5;12(8):1756. doi: 10.3390/biomedicines12081756 (PMC11351740; doi:10.3390/biomedicines12081756)
Supplement: Supplementary file 1 [file biomedicines-12-01756-s001.zip]

Archive with 1 entries (1 files):
- biomedicines-3091343-supplementary.pdf
